# Supplementary material for: De novo annotation of the transcriptome of the Northern Wheatear (Oenanthe oenanthe)
Source: PeerJ. 2018 Nov 20;6:e5860. doi: 10.7717/peerj.5860 (PMC6251345; doi:10.7717/peerj.5860)
Supplement: Table S2 — Absolute frequency of transcripts that share the same biological function. In total, 8,374 gene ontology terms, according to www.uniprot.org (2017), were compiled for the partial transcriptome of Oenanthe oenanthe. [file peerj-06-5860-s002.xlsx]

## Sheet: Tabelle1
GO term	Frequency
transcription, DNA-templated	803
regulation of transcription, DNA-templated	463
positive regulation of transcription from RNA polymerase II promoter	392
signal transduction	313
negative regulation of transcription from RNA polymerase II promoter	299
protein transport	247
apoptotic process	246
positive regulation of transcription, DNA-templated	245
intracellular signal transduction	218
cell division	211
negative regulation of transcription, DNA-templated	207
cell differentiation	200
negative regulation of apoptotic process	193
cell cycle	185
cell adhesion	180
protein phosphorylation	175
regulation of transcription from RNA polymerase II promoter	169
negative regulation of cell proliferation	164
protein ubiquitination	163
positive regulation of apoptotic process	160
multicellular organism development	155
intracellular protein transport	153
mRNA processing	153
positive regulation of cell proliferation	151
RNA splicing	137
cellular response to DNA damage stimulus	132
DNA repair	130
positive regulation of gene expression	125
cell proliferation	124
nervous system development	124
mRNA splicing, via spliceosome	123
proteasome-mediated ubiquitin-dependent protein catabolic process	123
spermatogenesis	122
transcription from RNA polymerase II promoter	110
angiogenesis	109
peptidyl-serine phosphorylation	108
translation	107
viral process	107
innate immune response	106
regulation of apoptotic process	106
cell migration	105
Wnt signaling pathway	103
protein deubiquitination	102
protein polyubiquitination	100
neutrophil degranulation	99
post-translational protein modification	98
cilium assembly	97
inflammatory response	97
protein homooligomerization	97
response to drug	96
transport	96
protein autophosphorylation	95
small GTPase mediated signal transduction	95
ubiquitin-dependent protein catabolic process	94
heart development	92
in utero embryonic development	91
protein ubiquitination involved in ubiquitin-dependent protein catabolic process	91
endocytosis	90
ER to Golgi vesicle-mediated transport	90
proteolysis	88
rRNA processing	86
membrane organization	85
protein folding	84
positive regulation of cell migration	81
brain development	79
positive regulation of I-kappaB kinase/NF-kappaB signaling	79
protein stabilization	79
actin cytoskeleton organization	78
vesicle-mediated transport	78
covalent chromatin modification	75
positive regulation of GTPase activity	75
cell cycle arrest	74
response to hypoxia	74
axon guidance	72
regulation of cell shape	72
Golgi organization	71
cell surface receptor signaling pathway	69
extracellular matrix organization	69
DNA replication	68
negative regulation of canonical Wnt signaling pathway	68
regulation of gene expression	65
positive regulation of ERK1 and ERK2 cascade	64
MAPK cascade	63
negative regulation of gene expression	63
regulation of Rho protein signal transduction	62
autophagy	61
G-protein coupled receptor signaling pathway	61
neuron projection development	61
positive regulation of NF-kappaB transcription factor activity	61
positive regulation of protein phosphorylation	61
response to oxidative stress	61
chemical synaptic transmission	60
regulation of cell proliferation	60
carbohydrate metabolic process	59
negative regulation of neuron apoptotic process	59
regulation of cell cycle	59
transmembrane transport	59
glucose homeostasis	58
cytoskeleton organization	56
homophilic cell adhesion via plasma membrane adhesion molecules	56
neuron migration	56
regulation of mitotic cell cycle	56
regulation of small GTPase mediated signal transduction	56
activation of GTPase activity	55
blood coagulation	55
immune response	55
protein dephosphorylation	55
transcription initiation from RNA polymerase II promoter	55
microtubule cytoskeleton organization	54
negative regulation of cell migration	54
exocytosis	52
sensory perception of sound	52
axonogenesis	51
chromatin remodeling	51
G1/S transition of mitotic cell cycle	51
multicellular organism growth	51
aging	50
cellular response to insulin stimulus	50
cellular response to hypoxia	49
negative regulation of cell growth	49
Notch signaling pathway	49
protein complex assembly	49
T cell receptor signaling pathway	49
actin filament organization	48
cellular response to tumor necrosis factor	48
osteoblast differentiation	48
peptidyl-threonine phosphorylation	48
positive regulation of neuron projection development	48
response to lipopolysaccharide	48
Fc-epsilon receptor signaling pathway	47
G2/M transition of mitotic cell cycle	47
lipid metabolic process	47
protein glycosylation	47
transcription elongation from RNA polymerase II promoter	47
transforming growth factor beta receptor signaling pathway	47
defense response to virus	46
positive regulation of proteasomal ubiquitin-dependent protein catabolic process	46
rhythmic process	46
cell redox homeostasis	45
double-strand break repair via homologous recombination	45
negative regulation of protein kinase activity	45
positive regulation of canonical Wnt signaling pathway	45
protein localization to plasma membrane	45
single organismal cell-cell adhesion	45
mRNA export from nucleus	44
lipid catabolic process	43
negative regulation of translation	43
neural tube closure	43
positive regulation of angiogenesis	43
positive regulation of cell growth	43
protein homotetramerization	43
protein import into nucleus	43
regulation of GTPase activity	43
response to endoplasmic reticulum stress	43
actin cytoskeleton reorganization	42
insulin receptor signaling pathway	42
mitotic cell cycle	42
oxidation-reduction process	42
regulation of signal transduction by p53 class mediator	42
regulation of translation	42
retrograde vesicle-mediated transport, Golgi to ER	42
calcium ion transport	41
mitochondrion organization	41
positive regulation of protein kinase B signaling	41
post-embryonic development	41
retrograde transport, endosome to Golgi	41
RNA processing	41
smoothened signaling pathway	41
ubiquitin-dependent ERAD pathway	41
neuron differentiation	40
positive regulation of synapse assembly	40
protein K48-linked ubiquitination	40
regulation of lipid metabolic process	40
regulation of mRNA stability	40
cellular response to lipopolysaccharide	39
DNA recombination	39
kidney development	39
locomotory behavior	39
nuclear-transcribed mRNA catabolic process, nonsense-mediated decay	39
positive regulation of protein targeting to mitochondrion	39
activation of MAPK activity	38
cell-matrix adhesion	38
lung development	38
mRNA transport	38
muscle organ development	38
neuron projection morphogenesis	38
protein autoubiquitination	38
skeletal system development	38
translational initiation	38
chromosome segregation	37
macroautophagy	37
positive regulation of sequence-specific DNA binding transcription factor activity	37
stem cell population maintenance	37
circadian regulation of gene expression	36
endosomal transport	36
negative regulation of angiogenesis	36
regulation of growth	36
RNA secondary structure unwinding	36
adult locomotory behavior	35
cellular protein modification process	35
glucose metabolic process	35
muscle contraction	35
ossification	35
positive regulation of peptidyl-serine phosphorylation	35
regulation of cell growth	35
response to estradiol	35
visual perception	35
autophagosome assembly	34
canonical Wnt signaling pathway	34
cellular response to drug	34
ephrin receptor signaling pathway	34
liver development	34
metabolic process	34
negative regulation of ERK1 and ERK2 cascade	34
nucleosome assembly	34
platelet activation	34
positive regulation of neuron differentiation	34
positive regulation of translation	34
protein heterooligomerization	34
regulation of alternative mRNA splicing, via spliceosome	34
regulation of protein localization	34
BMP signaling pathway	33
cell-cell signaling	33
epidermal growth factor receptor signaling pathway	33
fat cell differentiation	33
hippocampus development	33
integrin-mediated signaling pathway	33
palate development	33
protein localization	33
response to calcium ion	33
stimulatory C-type lectin receptor signaling pathway	33
anterior/posterior pattern specification	32
cellular response to amino acid stimulus	32
cellular response to UV	32
circadian rhythm	32
cytokinesis	32
double-strand break repair	32
fatty acid biosynthetic process	32
lipid transport	32
microtubule-based movement	32
regulation of cell migration	32
regulation of circadian rhythm	32
response to toxic substance	32
transmembrane receptor protein tyrosine kinase signaling pathway	32
vasculogenesis	32
wound healing	32
cellular response to calcium ion	31
central nervous system development	31
cholesterol metabolic process	31
mitochondrial translational elongation	31
neuromuscular process controlling balance	31
positive regulation of protein catabolic process	31
positive regulation of protein ubiquitination	31
receptor-mediated endocytosis	31
regulation of protein stability	31
SCF-dependent proteasomal ubiquitin-dependent protein catabolic process	31
stress-activated protein kinase signaling cascade	31
tumor necrosis factor-mediated signaling pathway	31
adaptive immune response	30
cellular calcium ion homeostasis	30
ciliary basal body docking	30
male gonad development	30
negative regulation of neuron projection development	30
negative regulation of protein phosphorylation	30
negative regulation of sequence-specific DNA binding transcription factor activity	30
positive regulation of phosphatidylinositol 3-kinase signaling	30
protein sumoylation	30
response to nutrient	30
vascular endothelial growth factor receptor signaling pathway	30
activation of cysteine-type endopeptidase activity involved in apoptotic process	29
activation of protein kinase activity	29
cerebral cortex development	29
cholesterol homeostasis	29
determination of left/right symmetry	29
hematopoietic progenitor cell differentiation	29
lamellipodium assembly	29
negative regulation of epithelial cell proliferation	29
negative regulation of neuron differentiation	29
negative regulation of NF-kappaB transcription factor activity	29
negative regulation of protein binding	29
positive regulation of MAPK cascade	29
positive regulation of peptidyl-tyrosine phosphorylation	29
positive regulation of protein binding	29
regulation of autophagy	29
regulation of vesicle fusion	29
response to ethanol	29
response to virus	29
response to wounding	29
Rho protein signal transduction	29
sodium ion transport	29
anatomical structure morphogenesis	28
cell growth	28
cellular protein localization	28
cellular protein metabolic process	28
cellular response to oxidative stress	28
cellular response to starvation	28
cellular response to transforming growth factor beta stimulus	28
endoplasmic reticulum unfolded protein response	28
ion transmembrane transport	28
mitochondrial transport	28
neurotransmitter secretion	28
phosphatidylinositol-mediated signaling	28
phosphatidylinositol biosynthetic process	28
protein oligomerization	28
regulation of actin cytoskeleton organization	28
somatic stem cell population maintenance	28
transcription-coupled nucleotide-excision repair	28
tricarboxylic acid cycle	28
cellular response to amino acid starvation	27
cellular response to mechanical stimulus	27
chemotaxis	27
chromatin organization	27
embryonic digit morphogenesis	27
establishment of protein localization to plasma membrane	27
I-kappaB kinase/NF-kappaB signaling	27
iron ion homeostasis	27
meiotic cell cycle	27
myelination	27
negative regulation of cysteine-type endopeptidase activity involved in apoptotic process	27
negative regulation of phosphatase activity	27
negative regulation of transforming growth factor beta receptor signaling pathway	27
neuron apoptotic process	27
neuron development	27
Ras protein signal transduction	27
regulation of transcription from RNA polymerase II promoter in response to hypoxia	27
response to glucose	27
response to heat	27
anaphase-promoting complex-dependent catabolic process	26
animal organ morphogenesis	26
cartilage development	26
cell morphogenesis	26
cellular response to hydrogen peroxide	26
chaperone-mediated protein folding	26
fatty acid metabolic process	26
glycogen metabolic process	26
histone H3 acetylation	26
negative regulation of inflammatory response	26
positive regulation of cysteine-type endopeptidase activity involved in apoptotic process	26
positive regulation of JNK cascade	26
positive regulation of osteoblast differentiation	26
positive regulation of protein kinase activity	26
response to UV	26
sister chromatid cohesion	26
synapse assembly	26
vesicle fusion	26
androgen receptor signaling pathway	25
calcium ion transmembrane transport	25
cellular response to cAMP	25
cytoplasmic microtubule organization	25
dendrite morphogenesis	25
establishment of cell polarity	25
fatty acid beta-oxidation	25
forebrain development	25
intraciliary transport involved in cilium assembly	25
limb development	25
lysosome organization	25
negative regulation of cell death	25
negative regulation of fat cell differentiation	25
negative regulation of protein kinase B signaling	25
positive regulation of endothelial cell proliferation	25
positive regulation of filopodium assembly	25
positive regulation of stress fiber assembly	25
positive regulation of ubiquitin-protein ligase activity involved in regulation of mitotic cell cycle transition	25
protein N-linked glycosylation via asparagine	25
regulation of cell adhesion	25
regulation of cellular response to heat	25
regulation of endocytosis	25
response to organic cyclic compound	25
response to stress	25
skeletal muscle tissue development	25
SMAD protein signal transduction	25
visual learning	25
cellular response to glucose starvation	24
gluconeogenesis	24
learning	24
mitophagy	24
mitotic cytokinesis	24
negative regulation of BMP signaling pathway	24
negative regulation of protein ubiquitination	24
negative regulation of ubiquitin-protein ligase activity involved in mitotic cell cycle	24
positive regulation of endothelial cell migration	24
protein monoubiquitination	24
response to insulin	24
response to unfolded protein	24
snRNA transcription from RNA polymerase II promoter	24
actin filament bundle assembly	23
antigen processing and presentation of exogenous peptide antigen via MHC class II	23
blood vessel development	23
COPII vesicle coating	23
double-strand break repair via nonhomologous end joining	23
endosome to lysosome transport	23
Fc-gamma receptor signaling pathway involved in phagocytosis	23
fibroblast growth factor receptor signaling pathway	23
ion transport	23
JNK cascade	23
keratinocyte differentiation	23
maturation of SSU-rRNA from tricistronic rRNA transcript (SSU-rRNA, 5.8S rRNA, LSU-rRNA)	23
membrane fusion	23
negative regulation of I-kappaB kinase/NF-kappaB signaling	23
negative regulation of insulin receptor signaling pathway	23
neuromuscular junction development	23
positive regulation of epithelial to mesenchymal transition	23
positive regulation of neuron apoptotic process	23
positive regulation of pathway-restricted SMAD protein phosphorylation	23
positive regulation of substrate adhesion-dependent cell spreading	23
protein N-linked glycosylation	23
protein processing	23
regulation of gene silencing by miRNA	23
regulation of membrane potential	23
response to glucocorticoid	23
response to hydrogen peroxide	23
ribosome biogenesis	23
sphingolipid biosynthetic process	23
substrate adhesion-dependent cell spreading	23
thymus development	23
cellular iron ion homeostasis	22
cellular response to glucose stimulus	22
cholesterol biosynthetic process	22
cytokine-mediated signaling pathway	22
DNA damage response, signal transduction by p53 class mediator resulting in cell cycle arrest	22
endosome organization	22
epithelial cell differentiation	22
heart looping	22
histone H4 acetylation	22
mitotic spindle assembly	22
NIK/NF-kappaB signaling	22
non-motile cilium assembly	22
peptidyl-tyrosine phosphorylation	22
positive regulation of actin filament polymerization	22
positive regulation of autophagy	22
positive regulation of cytosolic calcium ion concentration	22
positive regulation of fibroblast proliferation	22
protein K11-linked ubiquitination	22
protein O-linked glycosylation	22
proteolysis involved in cellular protein catabolic process	22
reactive oxygen species metabolic process	22
receptor internalization	22
response to estrogen	22
response to ischemia	22
retina development in camera-type eye	22
spleen development	22
viral transcription	22
Wnt signaling pathway, planar cell polarity pathway	22
anterograde axonal transport	21
cellular response to epidermal growth factor stimulus	21
endocytic recycling	21
erythrocyte differentiation	21
establishment of protein localization	21
intrinsic apoptotic signaling pathway in response to endoplasmic reticulum stress	21
memory	21
mismatch repair	21
mRNA polyadenylation	21
negative regulation of cell adhesion	21
neurogenesis	21
phosphorylation	21
positive regulation of cell-substrate adhesion	21
positive regulation of glucose import	21
positive regulation of smooth muscle cell proliferation	21
positive regulation of TOR signaling	21
potassium ion transmembrane transport	21
protein destabilization	21
protein K63-linked ubiquitination	21
regulation of RNA splicing	21
sarcomere organization	21
spliceosomal complex assembly	21
SRP-dependent cotranslational protein targeting to membrane	21
substantia nigra development	21
toxin transport	21
transcription from RNA polymerase III promoter	21
vesicle docking involved in exocytosis	21
apoptotic signaling pathway	20
bone development	20
cellular response to growth factor stimulus	20
cellular response to heat	20
cognition	20
complement activation, classical pathway	20
establishment or maintenance of cell polarity	20
glucose transport	20
glutathione metabolic process	20
glycolytic process	20
Golgi to plasma membrane protein transport	20
heart morphogenesis	20
hemopoiesis	20
learning or memory	20
lung alveolus development	20
mitochondrial translation	20
negative regulation of TOR signaling	20
negative regulation of Wnt signaling pathway	20
platelet aggregation	20
positive regulation of epithelial cell migration	20
positive regulation of establishment of protein localization to plasma membrane	20
positive regulation of macroautophagy	20
positive regulation of Wnt signaling pathway	20
protein secretion	20
regulation of cell morphogenesis	20
regulation of heart rate by cardiac conduction	20
response to cytokine	20
response to ionizing radiation	20
response to mechanical stimulus	20
skin development	20
social behavior	20
termination of RNA polymerase II transcription	20
adenylate cyclase-inhibiting G-protein coupled receptor signaling pathway	19
ATP synthesis coupled proton transport	19
B cell differentiation	19
behavioral fear response	19
bicellular tight junction assembly	19
camera-type eye development	19
cardiac muscle contraction	19
cell death	19
centrosome cycle	19
defense response to bacterium	19
embryo development	19
execution phase of apoptosis	19
hippo signaling	19
intrinsic apoptotic signaling pathway in response to DNA damage	19
leukocyte migration	19
mitochondrial electron transport, NADH to ubiquinone	19
negative regulation of endothelial cell proliferation	19
negative regulation of JAK-STAT cascade	19
outflow tract morphogenesis	19
ovarian follicle development	19
phagocytosis	19
phosphatidylinositol dephosphorylation	19
platelet degranulation	19
positive regulation of dendritic spine development	19
positive regulation of fat cell differentiation	19
positive regulation of protein secretion	19
positive regulation of transforming growth factor beta receptor signaling pathway	19
positive regulation of viral genome replication	19
protein targeting	19
regulation of establishment of cell polarity	19
regulation of inflammatory response	19
regulation of insulin secretion	19
signal transduction by protein phosphorylation	19
spliceosomal snRNP assembly	19
tRNA processing	19
activation of MAPKK activity	18
actomyosin structure organization	18
adherens junction organization	18
aerobic respiration	18
B cell receptor signaling pathway	18
C-terminal protein lipidation	18
cellular response to gamma radiation	18
cellular response to retinoic acid	18
cornification	18
dephosphorylation	18
embryonic organ development	18
endoplasmic reticulum organization	18
heterophilic cell-cell adhesion via plasma membrane cell adhesion molecules	18
long-term synaptic potentiation	18
mitochondrion morphogenesis	18
mitotic spindle organization	18
negative regulation of signal transduction	18
nucleotide-excision repair	18
platelet-derived growth factor receptor signaling pathway	18
positive regulation of axon extension	18
positive regulation of DNA replication	18
positive regulation of MAP kinase activity	18
positive regulation of mitotic cell cycle	18
positive regulation of telomere maintenance via telomerase	18
potassium ion transport	18
protein localization to nucleus	18
regulation of blood pressure	18
regulation of exocytosis	18
regulation of macroautophagy	18
response to organic substance	18
response to retinoic acid	18
RNA export from nucleus	18
RNA metabolic process	18
antigen processing and presentation of exogenous peptide antigen via MHC class I, TAP-dependent	17
ATP-dependent chromatin remodeling	17
ATP hydrolysis coupled proton transport	17
base-excision repair	17
cellular response to ionizing radiation	17
cellular response to organic cyclic compound	17
embryonic skeletal system development	17
epidermis development	17
epithelial to mesenchymal transition	17
exonucleolytic nuclear-transcribed mRNA catabolic process involved in deadenylation-dependent decay	17
histone deacetylation	17
intracellular transport of virus	17
keratinization	17
movement of cell or subcellular component	17
negative regulation of extrinsic apoptotic signaling pathway	17
negative regulation of G2/M transition of mitotic cell cycle	17
negative regulation of MAP kinase activity	17
negative regulation of mRNA splicing, via spliceosome	17
nuclear-transcribed mRNA poly(A) tail shortening	17
O-glycan processing	17
one-carbon metabolic process	17
phosphatidylinositol 3-kinase signaling	17
positive regulation of B cell proliferation	17
positive regulation of BMP signaling pathway	17
positive regulation of JUN kinase activity	17
positive regulation of Notch signaling pathway	17
positive regulation of Rho protein signal transduction	17
positive regulation of telomerase activity	17
Rac protein signal transduction	17
somitogenesis	17
synapse organization	17
TOR signaling	17
vesicle docking	17
viral entry into host cell	17
actin filament polymerization	16
animal organ regeneration	16
cell chemotaxis	16
cellular response to estradiol stimulus	16
cellular response to interleukin-1	16
ceramide biosynthetic process	16
chloride transmembrane transport	16
clathrin-dependent endocytosis	16
clathrin coat assembly	16
defense response to Gram-positive bacterium	16
developmental growth	16
eye development	16
female pregnancy	16
hair follicle development	16
histone acetylation	16
histone H2A acetylation	16
intra-Golgi vesicle-mediated transport	16
IRE1-mediated unfolded protein response	16
long-term memory	16
membrane protein ectodomain proteolysis	16
microtubule nucleation	16
mitochondrial fission	16
mitochondrial respiratory chain complex I assembly	16
mitochondrial translational initiation	16
negative regulation of cell cycle	16
negative regulation of fibroblast proliferation	16
negative regulation of intrinsic apoptotic signaling pathway	16
negative regulation of neuron death	16
negative regulation of osteoblast differentiation	16
negative regulation of protein catabolic process	16
negative regulation of smooth muscle cell proliferation	16
peptidyl-tyrosine autophosphorylation	16
positive regulation of bone mineralization	16
positive regulation of cell death	16
positive regulation of cell division	16
positive regulation of cytokinesis	16
positive regulation of intracellular protein transport	16
positive regulation of NIK/NF-kappaB signaling	16
positive regulation of phosphatidylinositol 3-kinase activity	16
positive regulation of release of cytochrome c from mitochondria	16
protein export from nucleus	16
protein kinase B signaling	16
regulation of MAPK cascade	16
regulation of mitochondrial membrane potential	16
regulation of mitophagy	16
regulation of protein phosphorylation	16
regulation of synaptic plasticity	16
regulation of translational initiation	16
response to hormone	16
response to starvation	16
retinol metabolic process	16
ribosomal large subunit assembly	16
RNA splicing, via transesterification reactions	16
spindle assembly	16
ventricular septum development	16
ventricular septum morphogenesis	16
vesicle organization	16
activation of JUN kinase activity	15
adult walking behavior	15
Arp2/3 complex-mediated actin nucleation	15
ATP metabolic process	15
autophagosome maturation	15
B cell homeostasis	15
blood vessel remodeling	15
branching involved in blood vessel morphogenesis	15
cerebellum development	15
collagen catabolic process	15
coronary vasculature development	15
cortical actin cytoskeleton organization	15
cytoplasmic translation	15
cytoskeleton-dependent intracellular transport	15
digestion	15
dorsal/ventral pattern formation	15
extracellular matrix disassembly	15
focal adhesion assembly	15
gene silencing by RNA	15
glycosphingolipid metabolic process	15
Golgi to plasma membrane transport	15
homeostasis of number of cells within a tissue	15
innervation	15
intrinsic apoptotic signaling pathway	15
mesoderm formation	15
mRNA 3'-end processing	15
negative regulation of autophagy	15
negative regulation of cell cycle arrest	15
negative regulation of cyclin-dependent protein serine/threonine kinase activity	15
negative regulation of epidermal growth factor receptor signaling pathway	15
negative regulation of GTPase activity	15
negative regulation of microtubule depolymerization	15
phosphatidylinositol phosphorylation	15
phospholipid metabolic process	15
positive regulation of cell-matrix adhesion	15
positive regulation of G1/S transition of mitotic cell cycle	15
positive regulation of myoblast differentiation	15
positive regulation of protein targeting to membrane	15
positive regulation of transcription elongation from RNA polymerase II promoter	15
positive regulation of tumor necrosis factor production	15
protein localization to cell surface	15
regulation of cellular amino acid metabolic process	15
regulation of cholesterol biosynthetic process	15
regulation of cyclin-dependent protein serine/threonine kinase activity	15
regulation of cytokinesis	15
regulation of glucose metabolic process	15
regulation of multicellular organism growth	15
respiratory electron transport chain	15
respiratory gaseous exchange	15
response to amino acid	15
response to cold	15
skeletal muscle cell differentiation	15
skeletal muscle fiber development	15
skeletal system morphogenesis	15
spermatid development	15
sprouting angiogenesis	15
synaptic vesicle endocytosis	15
T cell differentiation in thymus	15
telomere maintenance	15
translesion synthesis	15
xenobiotic metabolic process	15
adenylate cyclase-modulating G-protein coupled receptor signaling pathway	14
anterograde synaptic vesicle transport	14
biosynthetic process	14
blood vessel morphogenesis	14
cell aging	14
cell projection organization	14
cellular response to nerve growth factor stimulus	14
cellular response to organic substance	14
centrosome localization	14
chondrocyte differentiation	14
cytolysis	14
DNA damage checkpoint	14
DNA integration	14
DNA replication initiation	14
embryonic cranial skeleton morphogenesis	14
endothelial cell migration	14
extrinsic apoptotic signaling pathway via death domain receptors	14
glycogen biosynthetic process	14
Golgi to endosome transport	14
intracellular estrogen receptor signaling pathway	14
intrinsic apoptotic signaling pathway by p53 class mediator	14
lactation	14
lipid storage	14
maturation of 5.8S rRNA	14
mitochondrial translational termination	14
MyD88-dependent toll-like receptor signaling pathway	14
negative regulation of endothelial cell apoptotic process	14
negative regulation of JNK cascade	14
negative regulation of myeloid cell differentiation	14
negative regulation of Notch signaling pathway	14
negative regulation of Ras protein signal transduction	14
neuron projection extension	14
nucleotide-excision repair, DNA incision, 5'-to lesion	14
odontogenesis of dentin-containing tooth	14
phospholipid biosynthetic process	14
positive regulation of apoptotic signaling pathway	14
positive regulation of cell cycle	14
positive regulation of cyclin-dependent protein serine/threonine kinase activity	14
positive regulation of dendritic spine morphogenesis	14
positive regulation of focal adhesion assembly	14
positive regulation of interferon-beta production	14
positive regulation of protein serine/threonine kinase activity	14
positive regulation of proteolysis	14
positive regulation of receptor internalization	14
protein targeting to membrane	14
protein targeting to mitochondrion	14
protein tetramerization	14
regulation of ARF protein signal transduction	14
regulation of axonogenesis	14
regulation of neuron projection development	14
regulation of protein binding	14
regulation of signal transduction	14
response to tumor necrosis factor	14
response to zinc ion	14
ribosomal large subunit biogenesis	14
sensory perception of pain	14
synaptic transmission, glutamatergic	14
T cell proliferation	14
triglyceride biosynthetic process	14
triglyceride metabolic process	14
tRNA aminoacylation for protein translation	14
ureteric bud development	14
7-methylguanosine mRNA capping	13
activation of protein kinase B activity	13
axon extension	13
brain morphogenesis	13
calcium-mediated signaling	13
cell development	13
cellular response to dexamethasone stimulus	13
cellular response to interferon-gamma	13
collagen fibril organization	13
cristae formation	13
dendrite development	13
DNA-templated transcription, initiation	13
early endosome to late endosome transport	13
embryonic forelimb morphogenesis	13
establishment of mitotic spindle orientation	13
flagellated sperm motility	13
gastrulation	13
glutamine metabolic process	13
GPI anchor biosynthetic process	13
histone H3-K4 trimethylation	13
inner ear morphogenesis	13
interstrand cross-link repair	13
lipid particle organization	13
liver regeneration	13
microtubule-based process	13
microtubule bundle formation	13
miRNA mediated inhibition of translation	13
mitotic sister chromatid segregation	13
mitotic spindle assembly checkpoint	13
negative regulation of cell-matrix adhesion	13
negative regulation of DNA binding	13
negative regulation of DNA damage response, signal transduction by p53 class mediator	13
negative regulation of extrinsic apoptotic signaling pathway via death domain receptors	13
negative regulation of G1/S transition of mitotic cell cycle	13
negative regulation of protein complex assembly	13
negative regulation of translational initiation	13
neural crest cell development	13
neuropeptide signaling pathway	13
neutrophil chemotaxis	13
nuclear-transcribed mRNA catabolic process	13
nucleotide-excision repair, DNA incision	13
nucleotide-excision repair, preincision complex assembly	13
oogenesis	13
peroxisome organization	13
placenta development	13
positive regulation of calcium ion transport	13
positive regulation of cell adhesion	13
positive regulation of DNA repair	13
positive regulation of exocytosis	13
positive regulation of extrinsic apoptotic signaling pathway	13
positive regulation of inflammatory response	13
positive regulation of muscle cell differentiation	13
positive regulation of phosphorylation	13
positive regulation of protein export from nucleus	13
positive regulation of reactive oxygen species metabolic process	13
positive regulation of sodium ion transport	13
proteasome assembly	13
protein targeting to plasma membrane	13
regulation of canonical Wnt signaling pathway	13
regulation of cell motility	13
regulation of G-protein coupled receptor protein signaling pathway	13
regulation of heart rate	13
regulation of intracellular pH	13
regulation of protein catabolic process	13
regulation of synaptic transmission, glutamatergic	13
release of sequestered calcium ion into cytosol	13
replication fork processing	13
response to antibiotic	13
response to axon injury	13
response to cAMP	13
spinal cord development	13
toll-like receptor signaling pathway	13
transmission of nerve impulse	13
triglyceride catabolic process	13
tRNA export from nucleus	13
ubiquinone biosynthetic process	13
acute-phase response	12
aorta development	12
bone mineralization	12
branching involved in ureteric bud morphogenesis	12
cellular amino acid metabolic process	12
cellular response to vascular endothelial growth factor stimulus	12
cellular response to virus	12
ceramide metabolic process	12
chromatin silencing	12
cochlea development	12
cytoplasmic mRNA processing body assembly	12
DNA damage response, detection of DNA damage	12
embryonic limb morphogenesis	12
ERAD pathway	12
face morphogenesis	12
gamma-aminobutyric acid signaling pathway	12
homeostasis of number of cells	12
inner ear development	12
inositol phosphate metabolic process	12
intestinal absorption	12
intracellular transport	12
intrinsic apoptotic signaling pathway in response to DNA damage by p53 class mediator	12
ionotropic glutamate receptor signaling pathway	12
lens development in camera-type eye	12
maturation of SSU-rRNA	12
membrane depolarization during action potential	12
microtubule anchoring	12
mitochondrial calcium ion transmembrane transport	12
mitotic cell cycle checkpoint	12
mitotic metaphase plate congression	12
mitotic nuclear envelope disassembly	12
mRNA splice site selection	12
N-glycan processing	12
negative regulation of T cell proliferation	12
neural tube development	12
neuronal action potential	12
NLS-bearing protein import into nucleus	12
nuclear envelope organization	12
nucleotide-binding oligomerization domain containing signaling pathway	12
nucleotide-excision repair, DNA damage recognition	12
oligodendrocyte differentiation	12
osteoclast differentiation	12
peptide catabolic process	12
peptidyl-tyrosine dephosphorylation	12
peripheral nervous system development	12
phospholipid transport	12
pigmentation	12
positive regulation of blood vessel endothelial cell migration	12
positive regulation of catalytic activity	12
positive regulation of dendrite extension	12
positive regulation of excitatory postsynaptic potential	12
positive regulation of insulin secretion	12
positive regulation of insulin secretion involved in cellular response to glucose stimulus	12
positive regulation of mitochondrial fission	12
positive regulation of nitric oxide biosynthetic process	12
protein catabolic process	12
regulated exocytosis	12
regulation of actin filament polymerization	12
regulation of cytosolic calcium ion concentration	12
regulation of dendrite morphogenesis	12
regulation of DNA replication	12
regulation of epithelial to mesenchymal transition	12
regulation of filopodium assembly	12
regulation of insulin secretion involved in cellular response to glucose stimulus	12
regulation of microtubule cytoskeleton organization	12
regulation of mitotic spindle organization	12
regulation of neuron apoptotic process	12
regulation of phosphatidylinositol 3-kinase signaling	12
regulation of protein secretion	12
regulation of smoothened signaling pathway	12
response to gamma radiation	12
response to progesterone	12
response to stimulus	12
response to vitamin A	12
ribosomal small subunit biogenesis	12
RNA catabolic process	12
signal peptide processing	12
smooth muscle cell differentiation	12
stem cell differentiation	12
steroid biosynthetic process	12
T cell differentiation	12
telomere maintenance via recombination	12
tRNA methylation	12
white fat cell differentiation	12
Wnt signaling pathway, calcium modulating pathway	12
2-oxoglutarate metabolic process	11
actin crosslink formation	11
actin filament-based movement	11
acyl-CoA metabolic process	11
adenylate cyclase-activating G-protein coupled receptor signaling pathway	11
adipose tissue development	11
alternative mRNA splicing, via spliceosome	11
ATP biosynthetic process	11
B cell activation	11
beta-catenin-TCF complex assembly	11
brown fat cell differentiation	11
calcium ion-regulated exocytosis of neurotransmitter	11
cardiac conduction	11
cardiac muscle cell differentiation	11
cell maturation	11
cellular respiration	11
cellular response to ethanol	11
cellular response to hormone stimulus	11
cellular response to interleukin-4	11
developmental process	11
DNA-dependent DNA replication	11
DNA methylation	11
DNA replication-independent nucleosome assembly	11
embryo implantation	11
energy homeostasis	11
ER-associated misfolded protein catabolic process	11
excitatory postsynaptic potential	11
extrinsic apoptotic signaling pathway in absence of ligand	11
fibrinolysis	11
filopodium assembly	11
generation of precursor metabolites and energy	11
glutamate secretion	11
glycosaminoglycan biosynthetic process	11
hindbrain development	11
histone H4-K5 acetylation	11
histone H4-K8 acetylation	11
hormone-mediated signaling pathway	11
immune system process	11
insulin-like growth factor receptor signaling pathway	11
interleukin-1-mediated signaling pathway	11
intermediate filament organization	11
intraciliary transport	11
lateral ventricle development	11
low-density lipoprotein particle clearance	11
lysosomal transport	11
lysosome localization	11
maturation of LSU-rRNA	11
muscle cell differentiation	11
NAD biosynthetic process	11
negative regulation of extrinsic apoptotic signaling pathway in absence of ligand	11
negative regulation of insulin secretion	11
negative regulation of MAPK cascade	11
negative regulation of peptidyl-serine phosphorylation	11
negative regulation of stress fiber assembly	11
negative regulation of substrate adhesion-dependent cell spreading	11
neuronal stem cell population maintenance	11
nucleobase-containing compound metabolic process	11
nucleocytoplasmic transport	11
nucleophagy	11
nucleotide-excision repair, DNA incision, 3'-to lesion	11
nucleotide metabolic process	11
odontogenesis	11
oligosaccharide metabolic process	11
pancreas development	11
pattern specification process	11
phosphatidylcholine biosynthetic process	11
phospholipid translocation	11
positive regulation of ATPase activity	11
positive regulation of axonogenesis	11
positive regulation of cardiac muscle hypertrophy	11
positive regulation of cell cycle arrest	11
positive regulation of dendrite development	11
positive regulation of epithelial cell proliferation	11
positive regulation of erythrocyte differentiation	11
positive regulation of histone deacetylation	11
positive regulation of interleukin-6 production	11
positive regulation of multicellular organism growth	11
positive regulation of neuron death	11
positive regulation of nuclear-transcribed mRNA poly(A) tail shortening	11
positive regulation of protein complex assembly	11
positive regulation of release of sequestered calcium ion into cytosol	11
positive regulation of T cell proliferation	11
protein homotrimerization	11
protein import into nucleus, translocation	11
protein kinase C-activating G-protein coupled receptor signaling pathway	11
protein localization to centrosome	11
protein localization to cilium	11
protein localization to organelle	11
protein targeting to Golgi	11
receptor clustering	11
regulation of cardiac conduction	11
regulation of cell size	11
regulation of complement activation	11
regulation of glucose transport	11
regulation of I-kappaB kinase/NF-kappaB signaling	11
regulation of microtubule-based process	11
regulation of protein kinase activity	11
regulation of reactive oxygen species metabolic process	11
regulation of tumor necrosis factor-mediated signaling pathway	11
response to interleukin-1	11
response to nutrient levels	11
retina layer formation	11
retrograde protein transport, ER to cytosol	11
sensory perception of smell	11
striated muscle contraction	11
T cell activation	11
T cell costimulation	11
tRNA modification	11
ventricular cardiac muscle tissue morphogenesis	11
very long-chain fatty acid biosynthetic process	11
amino acid transport	10
bile acid biosynthetic process	10
binding of sperm to zona pellucida	10
calcium ion homeostasis	10
cAMP-mediated signaling	10
cardiac epithelial to mesenchymal transition	10
cardiac muscle hypertrophy in response to stress	10
cartilage condensation	10
CDP-diacylglycerol biosynthetic process	10
cell motility	10
cellular protein catabolic process	10
cellular response to nitric oxide	10
cellular response to reactive oxygen species	10
centrosome duplication	10
cholesterol efflux	10
cytokine production	10
defense response	10
defense response to Gram-negative bacterium	10
definitive hemopoiesis	10
dendritic spine development	10
dendritic spine morphogenesis	10
digestive tract development	10
dolichol-linked oligosaccharide biosynthetic process	10
embryonic camera-type eye development	10
endothelial cell proliferation	10
entrainment of circadian clock by photoperiod	10
ERBB2 signaling pathway	10
fatty acid oxidation	10
feeding behavior	10
fertilization	10
gastrulation with mouth forming second	10
global genome nucleotide-excision repair	10
glutamate metabolic process	10
Golgi ribbon formation	10
histone methylation	10
histone mRNA catabolic process	10
humoral immune response	10
insulin secretion	10
intrinsic apoptotic signaling pathway in response to oxidative stress	10
iron-sulfur cluster assembly	10
isoprenoid biosynthetic process	10
keratan sulfate biosynthetic process	10
left/right axis specification	10
lipid biosynthetic process	10
lipid homeostasis	10
mitochondrial fusion	10
mitotic cell cycle arrest	10
mRNA transcription from RNA polymerase II promoter	10
multivesicular body assembly	10
muscle cell cellular homeostasis	10
myelination in peripheral nervous system	10
myoblast differentiation	10
myofibril assembly	10
necroptotic process	10
negative chemotaxis	10
negative regulation of cell migration involved in sprouting angiogenesis	10
negative regulation of cytoplasmic translation	10
negative regulation of focal adhesion assembly	10
negative regulation of macroautophagy	10
negative regulation of myoblast differentiation	10
negative regulation of phosphatidylinositol 3-kinase signaling	10
negative regulation of proteasomal ubiquitin-dependent protein catabolic process	10
negative regulation of protein localization to cell surface	10
negative regulation of telomere maintenance via telomerase	10
negative regulation of viral genome replication	10
neural crest cell migration	10
neuroblast proliferation	10
oligodendrocyte development	10
positive regulation of cAMP biosynthetic process	10
positive regulation of cell adhesion mediated by integrin	10
positive regulation of cell differentiation	10
positive regulation of cilium assembly	10
positive regulation of exosomal secretion	10
positive regulation of gene silencing by miRNA	10
positive regulation of glucose import in response to insulin stimulus	10
positive regulation of lipid biosynthetic process	10
positive regulation of long-term synaptic potentiation	10
positive regulation of mitotic nuclear division	10
positive regulation of neurogenesis	10
positive regulation of nuclear-transcribed mRNA catabolic process, deadenylation-dependent decay	10
positive regulation of protein autophosphorylation	10
positive regulation of protein tyrosine kinase activity	10
positive regulation of Ras protein signal transduction	10
positive regulation of RNA splicing	10
positive regulation of smooth muscle cell migration	10
positive regulation of stress-activated MAPK cascade	10
positive regulation of T cell activation	10
positive regulation of vascular associated smooth muscle cell migration	10
positive regulation of vascular smooth muscle cell proliferation	10
positive regulation of viral transcription	10
protein heterotetramerization	10
protein K63-linked deubiquitination	10
protein localization to Golgi apparatus	10
protein localization to pre-autophagosomal structure	10
protein methylation	10
protein palmitoylation	10
protein polymerization	10
protein targeting to lysosome	10
proton transport	10
proximal/distal pattern formation	10
reciprocal meiotic recombination	10
regulation of blood coagulation	10
regulation of cilium assembly	10
regulation of cytoskeleton organization	10
regulation of energy homeostasis	10
regulation of long-term neuronal synaptic plasticity	10
regulation of mitotic nuclear division	10
regulation of mRNA processing	10
regulation of mRNA splicing, via spliceosome	10
regulation of neuron death	10
regulation of neuron differentiation	10
regulation of protein kinase B signaling	10
regulation of transcription involved in G1/S transition of mitotic cell cycle	10
response to activity	10
response to cadmium ion	10
response to nicotine	10
response to pH	10
ribosomal small subunit assembly	10
single fertilization	10
snRNA processing	10
suckling behavior	10
telomere maintenance via telomerase	10
transcription initiation from RNA polymerase I promoter	10
UV-damage excision repair	10
viral budding via host ESCRT complex	10
viral life cycle	10
wound healing, spreading of cells	10
actin polymerization or depolymerization	9
anoikis	9
B cell proliferation	9
barbed-end actin filament capping	9
blood vessel maturation	9
branching morphogenesis of an epithelial tube	9
calcium-dependent cell-cell adhesion via plasma membrane cell adhesion molecules	9
cardiac muscle tissue development	9
cardiac septum development	9
cell-cell junction organization	9
cellular glucose homeostasis	9
cellular protein complex localization	9
cellular response to arsenic-containing substance	9
cellular response to fibroblast growth factor stimulus	9
cellular response to glucagon stimulus	9
central nervous system neuron development	9
cerebellar Purkinje cell layer development	9
chaperone mediated protein folding requiring cofactor	9
complement activation, alternative pathway	9
cytoskeletal anchoring at plasma membrane	9
deadenylation-dependent decapping of nuclear-transcribed mRNA	9
dendrite extension	9
dentate gyrus development	9
DNA damage induced protein phosphorylation	9
DNA damage response, signal transduction by p53 class mediator	9
embryonic digestive tract development	9
embryonic skeletal system morphogenesis	9
endochondral ossification	9
endodermal cell differentiation	9
epithelial cell morphogenesis	9
establishment of integrated proviral latency	9
establishment of planar polarity	9
exit from mitosis	9
exploration behavior	9
extrinsic apoptotic signaling pathway	9
face development	9
fatty acid homeostasis	9
G2 DNA damage checkpoint	9
gene silencing by miRNA	9
germ cell development	9
glial cell differentiation	9
glutamate receptor signaling pathway	9
glycogen catabolic process	9
histone H2A monoubiquitination	9
histone H4-K16 acetylation	9
inactivation of MAPK activity	9
intermediate filament cytoskeleton organization	9
intraciliary retrograde transport	9
lymph node development	9
magnesium ion transport	9
melanocyte differentiation	9
membrane depolarization	9
metanephros development	9
miRNA metabolic process	9
motor neuron axon guidance	9
mRNA cis splicing, via spliceosome	9
mRNA destabilization	9
mRNA stabilization	9
myeloid cell differentiation	9
negative regulation of adenylate cyclase activity	9
negative regulation of apoptotic signaling pathway	9
negative regulation of cardiac muscle cell apoptotic process	9
negative regulation of endoplasmic reticulum stress-induced intrinsic apoptotic signaling pathway	9
negative regulation of endothelial cell migration	9
negative regulation of epithelial cell migration	9
negative regulation of epithelial to mesenchymal transition	9
negative regulation of gene expression, epigenetic	9
negative regulation of mitotic cell cycle	9
negative regulation of neurogenesis	9
negative regulation of release of cytochrome c from mitochondria	9
negative regulation of smooth muscle cell migration	9
negative regulation of transcription elongation from RNA polymerase II promoter	9
negative regulation of type I interferon production	9
nuclear migration	9
nuclear pore complex assembly	9
nucleosome disassembly	9
nucleotide-excision repair, DNA gap filling	9
nucleotide-excision repair, preincision complex stabilization	9
peptide cross-linking	9
peptidyl-threonine dephosphorylation	9
phospholipid catabolic process	9
photoreceptor cell maintenance	9
plasma membrane tubulation	9
poly(A)+ mRNA export from nucleus	9
positive regulation of cardiac muscle cell proliferation	9
positive regulation of cell size	9
positive regulation of cytosolic calcium ion concentration involved in phospholipase C-activating G-protein coupled signaling pathway	9
positive regulation of dendrite morphogenesis	9
positive regulation of endocytosis	9
positive regulation of fibroblast migration	9
positive regulation of gluconeogenesis	9
positive regulation of histone acetylation	9
positive regulation of histone H3-K4 methylation	9
positive regulation of innate immune response	9
positive regulation of microtubule polymerization	9
positive regulation of mRNA splicing, via spliceosome	9
positive regulation of neuron migration	9
positive regulation of neutrophil chemotaxis	9
positive regulation of p38MAPK cascade	9
positive regulation of phagocytosis	9
positive regulation of podosome assembly	9
positive regulation of proteasomal protein catabolic process	9
positive regulation of protein import into nucleus	9
positive regulation of receptor-mediated endocytosis	9
positive regulation of smoothened signaling pathway	9
positive regulation of synapse maturation	9
positive regulation of telomere capping	9
positive regulation of transcription from RNA polymerase I promoter	9
positive regulation of translational initiation	9
positive regulation of type I interferon production	9
positive regulation of tyrosine phosphorylation of STAT protein	9
positive regulation of ubiquitin-protein transferase activity	9
protein deglycosylation	9
protein deneddylation	9
protein folding in endoplasmic reticulum	9
protein K48-linked deubiquitination	9
protein maturation	9
receptor localization to synapse	9
receptor recycling	9
regulation of acetyl-CoA biosynthetic process from pyruvate	9
regulation of angiogenesis	9
regulation of axon extension	9
regulation of embryonic development	9
regulation of focal adhesion assembly	9
regulation of insulin receptor signaling pathway	9
regulation of JNK cascade	9
regulation of neurogenesis	9
regulation of pH	9
regulation of proteasomal protein catabolic process	9
regulation of protein ubiquitination	9
regulation of proteolysis	9
regulation of ubiquitin-protein ligase activity involved in mitotic cell cycle	9
response to cocaine	9
response to food	9
response to morphine	9
response to osmotic stress	9
response to testosterone	9
retinoic acid receptor signaling pathway	9
retrograde transport, endosome to plasma membrane	9
salivary gland morphogenesis	9
semaphorin-plexin signaling pathway	9
sexual reproduction	9
smooth muscle contraction	9
spliceosomal tri-snRNP complex assembly	9
stress-activated MAPK cascade	9
stress fiber assembly	9
stress granule assembly	9
synaptic vesicle exocytosis	9
triglyceride homeostasis	9
unsaturated fatty acid biosynthetic process	9
vacuolar acidification	9
vacuolar proton-transporting V-type ATPase complex assembly	9
vesicle transport along microtubule	9
viral genome integration into host DNA	9
'de novo' protein folding	8
actin nucleation	8
adherens junction assembly	8
adult behavior	8
adult heart development	8
amino acid transmembrane transport	8
artery morphogenesis	8
associative learning	8
basement membrane organization	8
beta-amyloid metabolic process	8
bile acid and bile salt transport	8
bile acid metabolic process	8
bone morphogenesis	8
bone resorption	8
calcineurin-NFAT signaling cascade	8
camera-type eye morphogenesis	8
cAMP catabolic process	8
carboxylic acid metabolic process	8
cardiac muscle cell action potential involved in contraction	8
cell-cell junction assembly	8
cell communication	8
cell projection assembly	8
cell separation after cytokinesis	8
cellular response to BMP stimulus	8
cellular response to cytokine stimulus	8
cellular response to fluid shear stress	8
cellular response to glucocorticoid stimulus	8
cellular response to nitrogen starvation	8
cellular response to peptide hormone stimulus	8
cellular response to prostaglandin E stimulus	8
cellular zinc ion homeostasis	8
chondroitin sulfate biosynthetic process	8
chromosome organization	8
complement activation	8
copper ion transport	8
detection of mechanical stimulus	8
DNA double-strand break processing	8
early endosome to Golgi transport	8
embryonic pattern specification	8
endoderm development	8
endodermal cell fate commitment	8
endoplasmic reticulum calcium ion homeostasis	8
endoplasmic reticulum mannose trimming	8
epithelial cell-cell adhesion	8
epithelial tube branching involved in lung morphogenesis	8
establishment of endothelial intestinal barrier	8
establishment or maintenance of epithelial cell apical/basal polarity	8
excretion	8
formation of translation preinitiation complex	8
generation of neurons	8
glycerol metabolic process	8
heart trabecula formation	8
heme biosynthetic process	8
histone H3-K9 demethylation	8
histone H3 deacetylation	8
histone monoubiquitination	8
inner ear receptor stereocilium organization	8
interkinetic nuclear migration	8
interleukin-6-mediated signaling pathway	8
intracellular steroid hormone receptor signaling pathway	8
keratinocyte development	8
labyrinthine layer blood vessel development	8
lens fiber cell differentiation	8
limb morphogenesis	8
lipopolysaccharide-mediated signaling pathway	8
long-chain fatty acid metabolic process	8
lung epithelial cell differentiation	8
maternal placenta development	8
maternal process involved in female pregnancy	8
megakaryocyte development	8
melanosome organization	8
melanosome transport	8
membrane protein proteolysis	8
methylation	8
microvillus assembly	8
midbrain development	8
mitochondrial calcium ion homeostasis	8
mitochondrial electron transport, ubiquinol to cytochrome c	8
mitotic G1 DNA damage checkpoint	8
mitotic sister chromatid cohesion	8
Mo-molybdopterin cofactor biosynthetic process	8
modulation of synaptic transmission	8
monocyte chemotaxis	8
muscle fiber development	8
myoblast fusion	8
N-acetylglucosamine metabolic process	8
negative regulation of actin filament polymerization	8
negative regulation of anoikis	8
negative regulation of autophagosome assembly	8
negative regulation of axon regeneration	8
negative regulation of B cell proliferation	8
negative regulation of cAMP-dependent protein kinase activity	8
negative regulation of catalytic activity	8
negative regulation of cell-cell adhesion	8
negative regulation of cell differentiation	8
negative regulation of chondrocyte differentiation	8
negative regulation of double-strand break repair via homologous recombination	8
negative regulation of endocytosis	8
negative regulation of epidermal growth factor-activated receptor activity	8
negative regulation of histone acetylation	8
negative regulation of interferon-beta production	8
negative regulation of JUN kinase activity	8
negative regulation of keratinocyte proliferation	8
negative regulation of peptidyl-threonine phosphorylation	8
negative regulation of proteolysis	8
negative regulation of reactive oxygen species metabolic process	8
negative regulation of stem cell differentiation	8
negative regulation of synaptic vesicle exocytosis	8
negative regulation of T cell receptor signaling pathway	8
negative regulation of tumor necrosis factor production	8
negative regulation of wound healing	8
neural tube formation	8
neuromuscular synaptic transmission	8
neuron remodeling	8
nuclear export	8
nucleoside metabolic process	8
nucleotide-excision repair, DNA duplex unwinding	8
olfactory bulb development	8
organelle organization	8
outflow tract septum morphogenesis	8
oxidative phosphorylation	8
pathway-restricted SMAD protein phosphorylation	8
peptide metabolic process	8
phagocytosis, engulfment	8
phosphatidic acid biosynthetic process	8
phosphatidylcholine acyl-chain remodeling	8
pituitary gland development	8
platelet formation	8
positive regulation of cellular protein catabolic process	8
positive regulation of epidermal growth factor receptor signaling pathway	8
positive regulation of gene expression, epigenetic	8
positive regulation of glycolytic process	8
positive regulation of histone phosphorylation	8
positive regulation of interleukin-2 production	8
positive regulation of lamellipodium assembly	8
positive regulation of membrane protein ectodomain proteolysis	8
positive regulation of mesenchymal cell proliferation	8
positive regulation of mRNA catabolic process	8
positive regulation of peptidyl-threonine phosphorylation	8
positive regulation of pri-miRNA transcription from RNA polymerase II promoter	8
positive regulation of protein localization to cell surface	8
positive regulation of protein localization to nucleus	8
positive regulation of response to DNA damage stimulus	8
positive regulation of SMAD protein import into nucleus	8
positive regulation of T cell differentiation	8
posttranscriptional regulation of gene expression	8
potassium ion import	8
pre-miRNA processing	8
programmed cell death	8
protein kinase A signaling	8
protein neddylation	8
regulation of AMPA receptor activity	8
regulation of autophagosome assembly	8
regulation of bone mineralization	8
regulation of calcium ion transport	8
regulation of cell differentiation	8
regulation of cellular senescence	8
regulation of dendritic spine development	8
regulation of ERK1 and ERK2 cascade	8
regulation of gluconeogenesis	8
regulation of glucose import	8
regulation of microtubule polymerization or depolymerization	8
regulation of mitochondrial membrane permeability	8
regulation of neuronal synaptic plasticity	8
regulation of neurotransmitter secretion	8
regulation of NMDA receptor activity	8
regulation of peptidyl-tyrosine phosphorylation	8
regulation of potassium ion transmembrane transport	8
regulation of protein complex assembly	8
regulation of protein transport	8
regulation of release of sequestered calcium ion into cytosol	8
regulation of sequence-specific DNA binding transcription factor activity	8
regulation of stress fiber assembly	8
regulation of synapse assembly	8
regulation of ventricular cardiac muscle cell membrane repolarization	8
renal water homeostasis	8
response to exogenous dsRNA	8
response to iron ion	8
response to molecule of bacterial origin	8
response to peptide hormone	8
response to radiation	8
response to steroid hormone	8
retina homeostasis	8
retinal ganglion cell axon guidance	8
retinal metabolic process	8
retinoid metabolic process	8
retrograde axonal transport	8
RNA polymerase II transcriptional preinitiation complex assembly	8
ruffle organization	8
signal transduction in response to DNA damage	8
skeletal muscle contraction	8
sodium-independent organic anion transport	8
sphingolipid metabolic process	8
spinal cord motor neuron differentiation	8
steroid metabolic process	8
striated muscle cell differentiation	8
striatum development	8
synaptic vesicle priming	8
T cell homeostasis	8
temperature homeostasis	8
termination of RNA polymerase I transcription	8
tissue regeneration	8
TRIF-dependent toll-like receptor signaling pathway	8
ubiquitin-dependent protein catabolic process via the multivesicular body sorting pathway	8
vasodilation	8
ventricular cardiac muscle cell action potential	8
vesicle fusion with Golgi apparatus	8
virion assembly	8
3'-UTR-mediated mRNA destabilization	7
actin filament depolymerization	7
actin filament network formation	7
actin filament severing	7
activation of NF-kappaB-inducing kinase activity	7
antigen processing and presentation	7
antimicrobial humoral immune response mediated by antimicrobial peptide	7
apical junction assembly	7
apoptotic DNA fragmentation	7
apoptotic mitochondrial changes	7
attachment of mitotic spindle microtubules to kinetochore	7
axon development	7
bicarbonate transport	7
biotin metabolic process	7
blastocyst formation	7
blood circulation	7
blood vessel endothelial cell migration	7
calcium ion import	7
calcium ion regulated exocytosis	7
cardiac muscle cell proliferation	7
cardiac septum morphogenesis	7
cardiovascular system development	7
carnitine shuttle	7
cell-cell adhesion via plasma-membrane adhesion molecules	7
cell fate specification	7
cellular copper ion homeostasis	7
cellular protein complex assembly	7
cellular response to ATP	7
cellular response to brain-derived neurotrophic factor stimulus	7
cellular response to caffeine	7
cellular response to fatty acid	7
cellular response to hydroxyurea	7
cellular response to interferon-beta	7
cellular response to interleukin-6	7
cellular response to leucine starvation	7
cellular response to low-density lipoprotein particle stimulus	7
cellular response to platelet-derived growth factor stimulus	7
centriole replication	7
cGMP biosynthetic process	7
chloride transport	7
cholesterol catabolic process	7
cholesterol import	7
cholesterol transport	7
chondrocyte development	7
chromosome separation	7
defense response to fungus	7
determination of adult lifespan	7
DNA biosynthetic process	7
DNA duplex unwinding	7
DNA synthesis involved in DNA repair	7
dopamine receptor signaling pathway	7
embryonic hindlimb morphogenesis	7
embryonic morphogenesis	7
endosomal vesicle fusion	7
endothelial cell activation	7
enteric nervous system development	7
ER overload response	7
error-prone translesion synthesis	7
erythrocyte development	7
establishment of endothelial barrier	7
eyelid development in camera-type eye	7
fatty acid beta-oxidation using acyl-CoA dehydrogenase	7
fatty acid catabolic process	7
glycerophospholipid biosynthetic process	7
Golgi vesicle transport	7
gonad development	7
growth	7
GTP metabolic process	7
heart contraction	7
histone exchange	7
histone H2B ubiquitination	7
histone H3-K4 methylation	7
histone ubiquitination	7
I-kappaB phosphorylation	7
inositol phosphate dephosphorylation	7
interferon-gamma-mediated signaling pathway	7
IRES-dependent viral translational initiation	7
isotype switching	7
JAK-STAT cascade	7
L-glutamate transport	7
lens morphogenesis in camera-type eye	7
lipid phosphorylation	7
long-chain fatty-acyl-CoA biosynthetic process	7
long-chain fatty acid import	7
maintenance of epithelial cell apical/basal polarity	7
membrane hyperpolarization	7
misfolded or incompletely synthesized protein catabolic process	7
mitochondrial DNA replication	7
mitotic chromosome condensation	7
morphogenesis of an epithelial sheet	7
mRNA cleavage	7
multivesicular body sorting pathway	7
myeloid dendritic cell differentiation	7
N-terminal peptidyl-methionine acetylation	7
NAD metabolic process	7
NADH metabolic process	7
negative regulation of axon extension	7
negative regulation of axonogenesis	7
negative regulation of blood pressure	7
negative regulation of cell size	7
negative regulation of DNA biosynthetic process	7
negative regulation of DNA replication	7
negative regulation of establishment of protein localization to plasma membrane	7
negative regulation of hippo signaling	7
negative regulation of neural precursor cell proliferation	7
negative regulation of NF-kappaB import into nucleus	7
negative regulation of organ growth	7
negative regulation of ossification	7
negative regulation of oxidative stress-induced intrinsic apoptotic signaling pathway	7
negative regulation of oxidative stress-induced neuron death	7
negative regulation of phosphorylation	7
negative regulation of protein autophosphorylation	7
negative regulation of protein processing	7
negative regulation of protein ubiquitination involved in ubiquitin-dependent protein catabolic process	7
negative regulation of retinoic acid receptor signaling pathway	7
negative regulation of Rho protein signal transduction	7
negative regulation of ryanodine-sensitive calcium-release channel activity	7
negative regulation of TORC1 signaling	7
negative regulation of tyrosine phosphorylation of STAT protein	7
neural retina development	7
neuromuscular process	7
neuron cell-cell adhesion	7
neuron fate commitment	7
neurotrophin TRK receptor signaling pathway	7
non-canonical Wnt signaling pathway	7
Notch receptor processing	7
nucleobase-containing small molecule interconversion	7
nucleus organization	7
pentose-phosphate shunt	7
peptide hormone processing	7
peripheral nervous system myelin maintenance	7
phosphate-containing compound metabolic process	7
phosphatidylethanolamine biosynthetic process	7
phosphatidylinositol metabolic process	7
phospholipid dephosphorylation	7
plasma membrane repair	7
positive regulation by host of viral transcription	7
positive regulation of actin filament depolymerization	7
positive regulation of Arp2/3 complex-mediated actin nucleation	7
positive regulation of blood coagulation	7
positive regulation of catenin import into nucleus	7
positive regulation of collagen biosynthetic process	7
positive regulation of DNA binding	7
positive regulation of extrinsic apoptotic signaling pathway in absence of ligand	7
positive regulation of glycogen biosynthetic process	7
positive regulation of myotube differentiation	7
positive regulation of neural precursor cell proliferation	7
positive regulation of neuroblast proliferation	7
positive regulation of potassium ion transport	7
positive regulation of protein dephosphorylation	7
positive regulation of protein insertion into mitochondrial membrane involved in apoptotic signaling pathway	7
positive regulation of protein sumoylation	7
positive regulation of receptor recycling	7
positive regulation of rRNA processing	7
positive regulation of synaptic transmission	7
positive regulation of vascular endothelial growth factor production	7
postreplication repair	7
prostaglandin biosynthetic process	7
protein import into mitochondrial matrix	7
protein localization to chromatin	7
protein localization to membrane	7
protein localization to mitochondrion	7
protein maturation by protein folding	7
protein O-linked mannosylation	7
purine nucleobase biosynthetic process	7
Rap protein signal transduction	7
receptor catabolic process	7
regulation of cardiac muscle contraction by regulation of the release of sequestered calcium ion	7
regulation of catalytic activity	7
regulation of cytokine production	7
regulation of dendritic spine morphogenesis	7
regulation of dopamine secretion	7
regulation of fatty acid biosynthetic process	7
regulation of feeding behavior	7
regulation of gastrulation	7
regulation of Golgi organization	7
regulation of membrane repolarization	7
regulation of mitochondrion organization	7
regulation of myelination	7
regulation of osteoblast differentiation	7
regulation of phosphorylation	7
regulation of potassium ion transmembrane transporter activity	7
regulation of Rac protein signal transduction	7
regulation of sensory perception of pain	7
regulation of sequestering of zinc ion	7
regulation of sodium ion transmembrane transporter activity	7
regulation of sodium ion transport	7
regulation of synaptic vesicle exocytosis	7
regulation of transforming growth factor beta receptor signaling pathway	7
regulation of ventricular cardiac muscle cell action potential	7
release of cytochrome c from mitochondria	7
response to amphetamine	7
response to bacterium	7
response to fatty acid	7
response to redox state	7
rRNA base methylation	7
sodium ion transmembrane transport	7
somatic hypermutation of immunoglobulin genes	7
sphingomyelin biosynthetic process	7
spindle organization	7
sterol metabolic process	7
substrate-dependent cell migration, cell extension	7
synaptic vesicle fusion to presynaptic active zone membrane	7
synaptic vesicle transport	7
tetrahydrofolate interconversion	7
tissue development	7
tissue remodeling	7
transcytosis	7
transferrin transport	7
vacuolar transport	7
ventricular system development	7
ventricular trabecula myocardium morphogenesis	7
viral RNA genome replication	7
zymogen activation	7
'de novo' IMP biosynthetic process	6
abscission	6
acrosome assembly	6
actin filament capping	6
activation of cysteine-type endopeptidase activity	6
activation of protein kinase A activity	6
adiponectin-activated signaling pathway	6
amyloid fibril formation	6
angiogenesis involved in wound healing	6
aorta morphogenesis	6
apical protein localization	6
arachidonic acid metabolic process	6
astral microtubule organization	6
ATP generation from poly-ADP-D-ribose	6
axon regeneration	6
axonal fasciculation	6
behavioral response to cocaine	6
blastocyst development	6
bradykinin catabolic process	6
bundle of His cell-Purkinje myocyte adhesion involved in cell communication	6
cAMP biosynthetic process	6
carbohydrate biosynthetic process	6
carbohydrate phosphorylation	6
carbohydrate transport	6
cardiac myofibril assembly	6
cation transport	6
cell adhesion mediated by integrin	6
cell recognition	6
cell volume homeostasis	6
cellular defense response	6
cellular nitrogen compound metabolic process	6
cellular response to alkaloid	6
cellular response to cadmium ion	6
cellular response to estrogen stimulus	6
cellular response to follicle-stimulating hormone stimulus	6
cellular response to forskolin	6
cellular response to leucine	6
cellular response to lithium ion	6
cellular response to magnesium ion	6
cellular response to oxygen-glucose deprivation	6
cellular response to peptide	6
cellular senescence	6
cellular triglyceride homeostasis	6
cerebellar Purkinje cell differentiation	6
cerebral cortex neuron differentiation	6
cGMP catabolic process	6
chromatin-mediated maintenance of transcription	6
chromatin assembly or disassembly	6
cobalamin metabolic process	6
coenzyme A biosynthetic process	6
collagen-activated tyrosine kinase receptor signaling pathway	6
commissural neuron axon guidance	6
corpus callosum development	6
cytoplasmic sequestering of protein	6
cytoskeletal anchoring at nuclear membrane	6
dephosphorylation of RNA polymerase II C-terminal domain	6
DNA damage response, signal transduction by p53 class mediator resulting in transcription of p21 class mediator	6
DNA dealkylation involved in DNA repair	6
DNA metabolic process	6
dorsal/ventral neural tube patterning	6
drug metabolic process	6
drug transmembrane transport	6
dynamin family protein polymerization involved in mitochondrial fission	6
embryonic camera-type eye morphogenesis	6
embryonic digestive tract morphogenesis	6
embryonic heart tube development	6
embryonic hemopoiesis	6
endonucleolytic cleavage in ITS1 to separate SSU-rRNA from 5.8S rRNA and LSU-rRNA from tricistronic rRNA transcript (SSU-rRNA, 5.8S rRNA, LSU-rRNA)	6
endoplasmic reticulum tubular network organization	6
epithelial cell proliferation involved in renal tubule morphogenesis	6
epithelial to mesenchymal transition involved in endocardial cushion formation	6
ERK1 and ERK2 cascade	6
error-free translesion synthesis	6
erythrocyte homeostasis	6
establishment of epithelial cell polarity	6
ether lipid biosynthetic process	6
fat pad development	6
fatty acid elongation, saturated fatty acid	6
fatty acid transport	6
female gamete generation	6
fibroblast migration	6
folic acid metabolic process	6
fructose 6-phosphate metabolic process	6
fructose metabolic process	6
fusion of virus membrane with host plasma membrane	6
G-protein coupled receptor signaling pathway, coupled to cyclic nucleotide second messenger	6
galactose metabolic process	6
germinal center formation	6
glycerolipid metabolic process	6
glycosaminoglycan metabolic process	6
Golgi to lysosome transport	6
Golgi vesicle budding	6
head development	6
heart trabecula morphogenesis	6
hematopoietic stem cell proliferation	6
heparan sulfate proteoglycan biosynthetic process	6
histone deubiquitination	6
histone H3-K27 methylation	6
histone H3-K36 demethylation	6
histone H4-K12 acetylation	6
histone H4 deacetylation	6
hydrogen peroxide catabolic process	6
immunoglobulin mediated immune response	6
insulin secretion involved in cellular response to glucose stimulus	6
intracellular distribution of mitochondria	6
keratinocyte proliferation	6
kinetochore assembly	6
lamellipodium morphogenesis	6
leptin-mediated signaling pathway	6
locomotory exploration behavior	6
long term synaptic depression	6
maintenance of centrosome location	6
mast cell degranulation	6
maternal behavior	6
maturation of LSU-rRNA from tricistronic rRNA transcript (SSU-rRNA, 5.8S rRNA, LSU-rRNA)	6
mature ribosome assembly	6
mesoderm development	6
microtubule anchoring at centrosome	6
microtubule organizing center organization	6
mitochondrial ATP synthesis coupled proton transport	6
mitochondrial calcium uptake	6
mitochondrial outer membrane permeabilization	6
mitochondrial respiratory chain complex IV assembly	6
mitochondrion transport along microtubule	6
modulation by virus of host morphology or physiology	6
molybdopterin cofactor biosynthetic process	6
morphogenesis of an epithelium	6
mRNA 3'-splice site recognition	6
mRNA catabolic process	6
multicellular organism aging	6
negative regulation of astrocyte differentiation	6
negative regulation of blood vessel endothelial cell migration	6
negative regulation of cAMP biosynthetic process	6
negative regulation of cardiac muscle cell proliferation	6
negative regulation of catenin import into nucleus	6
negative regulation of cell motility	6
negative regulation of cilium assembly	6
negative regulation of collateral sprouting	6
negative regulation of defense response to virus	6
negative regulation of fatty acid biosynthetic process	6
negative regulation of fibroblast growth factor receptor signaling pathway	6
negative regulation of gluconeogenesis	6
negative regulation of glycolytic process	6
negative regulation of intracellular estrogen receptor signaling pathway	6
negative regulation of intrinsic apoptotic signaling pathway by p53 class mediator	6
negative regulation of neuron migration	6
negative regulation of osteoclast differentiation	6
negative regulation of pathway-restricted SMAD protein phosphorylation	6
negative regulation of phagocytosis	6
negative regulation of potassium ion transmembrane transporter activity	6
negative regulation of pri-miRNA transcription from RNA polymerase II promoter	6
negative regulation of production of miRNAs involved in gene silencing by miRNA	6
negative regulation of programmed cell death	6
negative regulation of protein dephosphorylation	6
negative regulation of retrograde protein transport, ER to cytosol	6
negative regulation of striated muscle tissue development	6
negative regulation of telomere maintenance via telomere lengthening	6
negative regulation of translational initiation in response to stress	6
negative regulation of vascular endothelial growth factor receptor signaling pathway	6
negative regulation of voltage-gated calcium channel activity	6
neural crest formation	6
neuron-neuron synaptic transmission	6
neurotransmitter catabolic process	6
nuclear-transcribed mRNA catabolic process, deadenylation-dependent decay	6
nuclear-transcribed mRNA catabolic process, exonucleolytic, 3'-5'	6
nuclear envelope reassembly	6
nuclear polyadenylation-dependent rRNA catabolic process	6
nucleotide biosynthetic process	6
pantothenate metabolic process	6
paranodal junction assembly	6
peptidyl-lysine monomethylation	6
pericardium development	6
plasma membrane organization	6
plasminogen activation	6
plus-end-directed vesicle transport along microtubule	6
positive regulation of actin cytoskeleton reorganization	6
positive regulation of ATP-dependent microtubule motor activity, plus-end-directed	6
positive regulation of ATP biosynthetic process	6
positive regulation of basement membrane assembly involved in embryonic body morphogenesis	6
positive regulation of blood vessel diameter	6
positive regulation of cardiac muscle cell differentiation	6
positive regulation of cation channel activity	6
positive regulation of chemokine production	6
positive regulation of chemokine secretion	6
positive regulation of cholesterol storage	6
positive regulation of circadian rhythm	6
positive regulation of cyclin-dependent protein serine/threonine kinase activity involved in G1/S transition of mitotic cell cycle	6
positive regulation of cytoplasmic mRNA processing body assembly	6
positive regulation of early endosome to late endosome transport	6
positive regulation of endothelial cell apoptotic process	6
positive regulation of G2/M transition of mitotic cell cycle	6
positive regulation of insulin-like growth factor receptor signaling pathway	6
positive regulation of insulin receptor signaling pathway	6
positive regulation of interleukin-12 production	6
positive regulation of interleukin-6 secretion	6
positive regulation of interleukin-8 production	6
positive regulation of intracellular estrogen receptor signaling pathway	6
positive regulation of intracellular transport	6
positive regulation of isotype switching	6
positive regulation of isotype switching to IgG isotypes	6
positive regulation of keratinocyte migration	6
positive regulation of kinase activity	6
positive regulation of lipid storage	6
positive regulation of macrophage differentiation	6
positive regulation of mitochondrial calcium ion concentration	6
positive regulation of mitochondrial translation	6
positive regulation of NFAT protein import into nucleus	6
positive regulation of nitric-oxide synthase activity	6
positive regulation of nitric-oxide synthase biosynthetic process	6
positive regulation of phosphoprotein phosphatase activity	6
positive regulation of protein localization to cell cortex	6
positive regulation of protein metabolic process	6
positive regulation of protein ubiquitination involved in ubiquitin-dependent protein catabolic process	6
positive regulation of pseudopodium assembly	6
positive regulation of signal transduction	6
positive regulation of skeletal muscle tissue development	6
positive regulation of smooth muscle cell differentiation	6
positive regulation of synaptic plasticity	6
positive regulation of T cell cytokine production	6
positive regulation of telomerase RNA localization to Cajal body	6
positive regulation of telomere maintenance	6
positive regulation of transcription factor import into nucleus	6
positive regulation of triglyceride biosynthetic process	6
positive regulation of ubiquitin protein ligase activity	6
positive regulation of vascular endothelial growth factor receptor signaling pathway	6
positive regulation of vasculogenesis	6
positive regulation of vesicle fusion	6
positive regulation of wound healing	6
post-Golgi vesicle-mediated transport	6
preassembly of GPI anchor in ER membrane	6
primary miRNA processing	6
protein ADP-ribosylation	6
protein geranylgeranylation	6
protein hexamerization	6
protein import into peroxisome matrix	6
protein lipidation	6
protein localization to kinetochore	6
protein polyglutamylation	6
protein processing involved in protein targeting to mitochondrion	6
pseudouridine synthesis	6
pyramidal neuron development	6
[truncated: 6,375 more rows]
